# Supplementary material for: Engineering tumor-colonizing E. coli Nissle 1917 for detection and treatment of colorectal neoplasia
Source: Nat Commun. 2024 Jan 20;15:646. doi: 10.1038/s41467-024-44776-4 (PMC10799955; doi:10.1038/s41467-024-44776-4)
Supplement: Supplementary file 4 — Source Data [file 41467_2024_44776_MOESM4_ESM.xlsx]

## Sheet: Fig 1C-D
Fig 1C	Avg radiance	Total tumor area(cm2)
	23100	0.233551
	56800	0.171972
	49200	0.0642977
	6040	0.0327836
	12700	0.189044
	13300	0.158774
	3470	0.0254231
	3790	0.030868
	1010	0.0783841
	47600	0.117606
	92300	0.101069
	283000	0.298072
	212000	0.259477
	373000	0.115247
	25700	0.11133
	33400	0.142255
	11900	0.0297465
	286	0.0186626
	537	0.0174827
	5090	0.0873785
	18300	0.200913
	942	0.0366309
	1150	0.0801665
	6180	0.0790417
	65700	0.224769
	4170	0.0499266
	556	0.0133379
	50400	0.0681091
	182000	0.0734328
	372000	0.29761
	322000	0.229502
	7270	0.066059
	4870	0.0544765
	32800	0.132497
	64700	0.416501
Fig. 1D	WT	APC min
	0	1.7314e+11
	0	151562500000
	0	1.72838e+11
	0	1.06863e+11

## Sheet: Fig 1F
	Hours	WT OD 0,1			clbA OD 0.1			WT OD 0.01			clbA OD 0.01
Fig. 1F	0	0.0989	0.0997	0.1018	0.1017	0.1022	0.1014	0.0948	0.0973	0.0986	0.1001	0.098	0.0972
	0.166694	0.0981	0.0989	0.1004	0.1002	0.0999	0.1011	0.0931	0.096	0.0972	0.0983	0.096	0.0952
	0.333389	0.1016	0.0985	0.1	0.0996	0.1016	0.0993	0.0943	0.095	0.0958	0.097	0.0948	0.094
	0.500056	0.1003	0.099	0.1005	0.0999	0.1016	0.0999	0.0915	0.0942	0.0951	0.0965	0.094	0.0949
	0.66675	0.0998	0.1006	0.1019	0.1011	0.1039	0.1015	0.0931	0.094	0.0947	0.0961	0.0938	0.0932
	0.833444	0.1028	0.1027	0.1037	0.1029	0.1045	0.1031	0.0911	0.0938	0.0947	0.0962	0.0937	0.0939
	1.00011	0.1031	0.1053	0.1062	0.1054	0.1053	0.1059	0.0912	0.0939	0.0948	0.0961	0.0936	0.0929
	1.16681	0.1108	0.1176	0.1096	0.1086	0.1123	0.1103	0.0922	0.0942	0.0951	0.0964	0.094	0.0933
	1.3335	0.1119	0.1199	0.1163	0.1136	0.1185	0.1159	0.092	0.0948	0.0957	0.0968	0.0945	0.0953
	1.50017	0.1503	0.1355	0.1281	0.1215	0.124	0.1263	0.0934	0.0956	0.0964	0.0975	0.0953	0.0947
	1.66686	0.1555	0.1372	0.1433	0.1338	0.1416	0.1394	0.0949	0.0967	0.0975	0.0984	0.0965	0.0962
	1.83356	0.1771	0.1597	0.1739	0.1496	0.1597	0.1573	0.0961	0.098	0.0992	0.1	0.0982	0.0975
	2.00025	0.1921	0.1864	0.1774	0.1658	0.1792	0.1767	0.098	0.1005	0.1018	0.1024	0.1005	0.1009
	2.16692	0.2145	0.2139	0.2019	0.1872	0.209	0.1975	0.1012	0.1041	0.1056	0.1057	0.1043	0.106
	2.33361	0.2308	0.2333	0.2369	0.2136	0.2325	0.2276	0.1063	0.1097	0.1114	0.1109	0.1105	0.1115
	2.50031	0.2609	0.2556	0.2542	0.2442	0.2523	0.2569	0.1136	0.1179	0.1201	0.1186	0.1188	0.1203
	2.66697	0.2801	0.2798	0.2791	0.2682	0.2774	0.2784	0.1267	0.129	0.1311	0.1293	0.131	0.1329
	2.83367	0.2912	0.3077	0.3088	0.2926	0.3022	0.2978	0.1377	0.1433	0.1472	0.1439	0.1469	0.1496
	3.00036	0.3321	0.326	0.3251	0.3144	0.3268	0.3228	0.1524	0.1573	0.1605	0.1565	0.1593	0.1624
	3.16703	0.3619	0.3613	0.3539	0.3445	0.3557	0.3486	0.1648	0.1736	0.1806	0.173	0.1796	0.1826
	3.33372	0.3759	0.3748	0.3723	0.3685	0.3819	0.3706	0.1905	0.2036	0.2142	0.2	0.2155	0.2084
	3.50042	0.3801	0.3833	0.3812	0.3776	0.389	0.3858	0.2158	0.2317	0.2412	0.2292	0.2465	0.242
	3.66708	0.3963	0.3925	0.3876	0.388	0.3981	0.3976	0.2466	0.2608	0.2648	0.2546	0.2715	0.2685
	3.83378	0.401	0.4017	0.3948	0.3953	0.3999	0.4021	0.2744	0.2856	0.2886	0.2799	0.2938	0.2954
	4.00047	0.4064	0.4095	0.4045	0.4022	0.4131	0.4076	0.3007	0.3105	0.3181	0.3026	0.3185	0.3182
	4.16714	0.4031	0.4126	0.4069	0.4061	0.4161	0.4177	0.3185	0.3375	0.3433	0.3311	0.349	0.3449
	4.33383	0.4054	0.4145	0.4123	0.4095	0.419	0.42	0.347	0.3634	0.3624	0.3516	0.3734	0.3694
	4.50053	0.4068	0.4136	0.412	0.4098	0.4182	0.4181	0.3678	0.3787	0.3727	0.3675	0.3812	0.3797
	4.66722	0.4105	0.418	0.4148	0.4122	0.42	0.4207	0.3811	0.3897	0.3873	0.3728	0.3891	0.387
	4.83389	0.4118	0.4203	0.4207	0.4147	0.4233	0.424	0.388	0.3981	0.3953	0.384	0.4008	0.3975
	5.00058	0.4137	0.4234	0.4185	0.4156	0.4241	0.4267	0.3972	0.4075	0.4052	0.3921	0.409	0.4064
	5.16728	0.4158	0.4241	0.4221	0.4191	0.4277	0.436	0.4043	0.4141	0.4146	0.4021	0.4137	0.4155
	5.33394	0.4165	0.425	0.4219	0.4204	0.4288	0.43	0.4115	0.4186	0.4147	0.4039	0.4225	0.4192
	5.50064	0.4175	0.4263	0.4225	0.4189	0.4298	0.4295	0.416	0.423	0.4181	0.4076	0.4258	0.4256
	5.66733	0.4174	0.4267	0.4229	0.42	0.4284	0.4358	0.4215	0.4237	0.4182	0.4078	0.4264	0.4251
	5.834	0.4181	0.4285	0.4229	0.4203	0.4292	0.4322	0.421	0.4268	0.4206	0.4103	0.4297	0.427
	6.00069	0.418	0.4278	0.4233	0.422	0.4464	0.4321	0.4232	0.4291	0.4248	0.4141	0.4324	0.4316
	6.16739	0.4184	0.4277	0.4245	0.4212	0.4297	0.4306	0.4249	0.4306	0.4241	0.4135	0.4314	0.4311
	6.33406	0.4189	0.4288	0.4251	0.4224	0.4307	0.4312	0.4277	0.4331	0.4266	0.415	0.4337	0.4319
	6.50075	0.4188	0.4293	0.4255	0.4222	0.4311	0.4352	0.429	0.4333	0.4264	0.4141	0.4333	0.4327
	6.66744	0.42	0.4298	0.4261	0.4238	0.4334	0.4316	0.427	0.4344	0.4289	0.4169	0.4358	0.4327
	6.83411	0.4198	0.4303	0.4262	0.4279	0.4328	0.4325	0.4266	0.4351	0.4289	0.4166	0.436	0.4354
	7.00081	0.421	0.4289	0.4265	0.423	0.4333	0.434	0.428	0.4352	0.4282	0.4176	0.4359	0.436
	7.1675	0.4208	0.43	0.4252	0.4234	0.4375	0.4333	0.4269	0.4364	0.4275	0.4171	0.438	0.4368
	7.33417	0.4218	0.4297	0.426	0.4228	0.4345	0.4319	0.4276	0.436	0.4318	0.419	0.4398	0.438
	7.50086	0.4214	0.4308	0.4263	0.4236	0.4345	0.4316	0.4297	0.4374	0.4306	0.4202	0.4412	0.4375
	7.66756	0.4215	0.4299	0.4247	0.4215	0.4328	0.4319	0.4333	0.4366	0.4303	0.4205	0.4403	0.4386
	7.83425	0.4212	0.43	0.4248	0.4215	0.4301	0.4317	0.4339	0.4384	0.431	0.4207	0.4413	0.4391
	8.00092	0.4216	0.4288	0.4243	0.4214	0.4354	0.4317	0.4311	0.4376	0.4306	0.4219	0.442	0.4404
	8.16761	0.4205	0.4301	0.4234	0.4239	0.4298	0.429	0.4374	0.4386	0.4313	0.4301	0.4448	0.441
	8.33431	0.4201	0.4289	0.4235	0.421	0.4304	0.4301	0.4346	0.439	0.4323	0.4221	0.4431	0.44
	8.50097	0.4205	0.4289	0.4233	0.42	0.4276	0.429	0.4339	0.4396	0.4321	0.4221	0.4429	0.4405
	8.66767	0.4202	0.4281	0.4226	0.4196	0.4265	0.4285	0.4332	0.44	0.4348	0.4223	0.443	0.4398
	8.83436	0.4193	0.4294	0.4222	0.4207	0.4255	0.4257	0.4355	0.4404	0.4324	0.4223	0.4434	0.4402
	9.00103	0.4191	0.4271	0.4214	0.4205	0.4249	0.4248	0.4376	0.4422	0.4322	0.4225	0.4441	0.4397
	9.16772	0.4185	0.4265	0.4209	0.418	0.4233	0.4251	0.4378	0.4406	0.4325	0.4214	0.4419	0.4412
	9.33442	0.4187	0.4261	0.4209	0.4169	0.4238	0.4245	0.4376	0.4403	0.4321	0.4205	0.4416	0.4387
	9.50108	0.4177	0.4257	0.4195	0.4164	0.4224	0.4229	0.4344	0.4397	0.4335	0.4208	0.4418	0.4388
	9.66778	0.4176	0.4253	0.4201	0.4155	0.4341	0.4229	0.434	0.44	0.4354	0.4195	0.4409	0.4405
	9.83447	0.4166	0.4247	0.4187	0.4151	0.4233	0.4217	0.4347	0.4387	0.4318	0.4196	0.4407	0.4381
	10.0011	0.4159	0.4235	0.4184	0.4152	0.4287	0.4228	0.4345	0.4393	0.4308	0.4194	0.4421	0.4373
	10.1678	0.4151	0.4229	0.4178	0.4147	0.4224	0.4211	0.4346	0.4383	0.4297	0.418	0.44	0.4364
	10.3345	0.4148	0.4229	0.4189	0.4141	0.4269	0.4215	0.4356	0.4385	0.431	0.4176	0.4384	0.439
	10.5012	0.4144	0.4221	0.4174	0.4202	0.4196	0.4204	0.4357	0.4383	0.4281	0.4167	0.4383	0.4353
	10.6679	0.4144	0.4218	0.4167	0.4134	0.4207	0.4202	0.4332	0.4377	0.4285	0.4169	0.4386	0.4362
	10.8346	0.414	0.4217	0.4173	0.4132	0.4195	0.4208	0.4309	0.4375	0.4275	0.4156	0.4379	0.4361
	11.0013	0.414	0.4219	0.4164	0.4133	0.4207	0.4193	0.4344	0.4381	0.4312	0.416	0.438	0.4355
	11.1679	0.4139	0.4211	0.4164	0.4132	0.4225	0.4196	0.4331	0.4367	0.4263	0.4149	0.4428	0.4348
	11.3346	0.413	0.4204	0.4158	0.4133	0.4188	0.4193	0.4312	0.4366	0.4268	0.4152	0.4368	0.4353
	11.5013	0.4132	0.4203	0.4156	0.4127	0.4179	0.4191	0.4305	0.4358	0.4257	0.4137	0.4344	0.4345
	11.668	0.4126	0.4196	0.4152	0.4125	0.4225	0.4186	0.4302	0.4352	0.431	0.4134	0.434	0.4321
	11.8347	0.4123	0.4197	0.4156	0.4123	0.4182	0.4191	0.4323	0.4351	0.4248	0.4133	0.4337	0.4336
	12.0014	0.4124	0.4192	0.4155	0.4124	0.419	0.4184	0.4286	0.4346	0.4323	0.4204	0.4332	0.4325
	12.1681	0.4118	0.4191	0.415	0.412	0.4173	0.4179	0.4291	0.4344	0.4243	0.4131	0.4337	0.4334
	12.3347	0.412	0.419	0.4148	0.412	0.4174	0.4182	0.4308	0.4335	0.4238	0.4137	0.4319	0.432
	12.5014	0.4113	0.4183	0.4152	0.4193	0.4173	0.418	0.4308	0.434	0.4236	0.4124	0.4323	0.433
	12.6681	0.4111	0.4188	0.4144	0.4115	0.4164	0.4186	0.4291	0.4338	0.4277	0.4128	0.4323	0.432
	12.8348	0.411	0.4184	0.4146	0.4113	0.4163	0.4173	0.4283	0.4327	0.4229	0.4119	0.431	0.4333
	13.0015	0.4108	0.4176	0.414	0.4114	0.4161	0.4182	0.429	0.4327	0.4224	0.4173	0.4331	0.4302
	13.1682	0.4102	0.4178	0.4139	0.4112	0.4161	0.4169	0.4296	0.4321	0.4237	0.411	0.4376	0.4317
	13.3349	0.4107	0.4174	0.4139	0.4111	0.4164	0.4179	0.4301	0.4325	0.4221	0.4112	0.4321	0.4306
	13.5016	0.41	0.4175	0.4134	0.4105	0.4153	0.4172	0.429	0.4325	0.4219	0.4108	0.4306	0.4324
	13.6683	0.4101	0.4169	0.4133	0.4107	0.4154	0.4172	0.4281	0.4323	0.4219	0.4112	0.4306	0.4316
	13.8349	0.4096	0.417	0.4132	0.4106	0.4151	0.4171	0.4276	0.4324	0.422	0.4108	0.4307	0.4298
	14.0016	0.4096	0.417	0.4132	0.4107	0.415	0.4166	0.4298	0.4369	0.4215	0.4106	0.4305	0.4302
	14.1683	0.4093	0.4173	0.4128	0.4101	0.4151	0.4168	0.4265	0.4315	0.4214	0.4105	0.4299	0.4311
	14.335	0.4093	0.4168	0.4128	0.4107	0.4148	0.4209	0.4266	0.4318	0.4211	0.4108	0.4302	0.4299
	14.5017	0.4087	0.4167	0.4125	0.4097	0.4144	0.4167	0.4262	0.4322	0.4211	0.41	0.4291	0.4304
	14.6684	0.4089	0.416	0.4126	0.4099	0.4148	0.4172	0.4257	0.4312	0.421	0.4099	0.429	0.4311
	14.835	0.4083	0.4194	0.4119	0.4091	0.4142	0.4162	0.4262	0.432	0.421	0.4101	0.4289	0.4308
	15.0017	0.4084	0.4155	0.4118	0.4096	0.4147	0.4157	0.4255	0.4302	0.4204	0.4101	0.429	0.4312
	15.1684	0.4079	0.4269	0.4119	0.4091	0.4231	0.4172	0.4261	0.4308	0.4206	0.4097	0.4299	0.4294
	15.3351	0.4086	0.4151	0.4117	0.4134	0.4145	0.4159	0.4257	0.4304	0.4214	0.4102	0.4283	0.4292
	15.5018	0.4074	0.4154	0.4113	0.4084	0.425	0.4161	0.4256	0.4301	0.4202	0.4097	0.429	0.4319
	15.6685	0.4075	0.4148	0.4121	0.4089	0.4144	0.4205	0.426	0.4311	0.4204	0.4097	0.4286	0.43
	15.8351	0.4075	0.4188	0.4119	0.4085	0.4168	0.4156	0.4255	0.4298	0.4201	0.4093	0.4282	0.4288
	16.0018	0.4076	0.4142	0.4113	0.4091	0.4183	0.4172	0.4254	0.4305	0.4197	0.4089	0.4283	0.4286

## Sheet: Fig 1H-I
	clbA KO				WT EcN
Fig. 1H	1	1	1	1	1	1	1
	0.946429	0.976471	0.943925	0.982143	0.948571	0.97807	0.982456
	1.01786	1.02353	0.990654	1.00446	1.00571	1.01316	1.00439
	0.982143	1	0.990654	0.982143	0.96	0.973684	0.973684
	1.01786	1.01176	1.01869	1	1	1	1.00439
	0.97619	1.01765	0.995327	0.991071	0.994286	0.973684	0.982456
	0.886905	1.06471	1.04206	1	0.988571	0.995614	0.995614
	0.97619	1.06471	1.05607	0.995536	1.05143	1.00877	1.00877
	1.01786	1.08824	1.06075	1.01339	1.04	1.00439	1.01316
	1.00595	1.08824	1.04206	0.991071	1.02286	1.01316	1.01754
	1	1.07647	1.0514	0.950893	1.08	1.02193	1.01754
	1.01786	1.1	1.04673	0.870536	1.12571	1.00877	1.02193
	1.02976	1.08824	0.957944	0.808036	1.10286	1.0307	1.03509
	0.988095	1.07059	1.01402	0.834821	1.08	1.02193	1.02632
	0.97619	1.08824	1.02804	0.839286	1.08	1.03947	1.04386
		APC						WT
Fig. 1F	Small intestine	1420000	2590000	6550	1330	24000	889	0	0	0
	Cecum	1090000	7000000	1320000	533000	653000	1000	0	0	0
	Colon	1040000	8080000	74000	10000	28000	0	0	0	0
	Spleen	0	0	0	0	0	0	0	0	0
	Liver	0	4170	0	0	0	0	0	0	0

## Sheet: Fig. 2C
Liver	Spleen	Normal Colon	Grade 3/4 Tumours	PBS tumours
142	417	393	396525	120
0	178	133	88592.1	42.4
0	245	408	55000	75.3
0	99.1	12.6	204000	0
90.6	114	8420	40600	130.17
0	94	320	370	187.47
72.8	111	1130	126000
0	0	1460	69104.8
30.4	0.9	1060	310052
117.19	140.79	1133.79	68017.4
0	0	411.6	86481.3
128.43	136.33	370.93	279000
0	0	0
70	51.6	960.7
0	61.4	1130
0	0	138.9
0	0	53802

## Sheet: Fig. 2D
Liver	Spleen	Normal Colon	Grade 3 & 4 Tumours	PBS tumours
1	1	197368	162500000	1
1	1	59782.6	5.40541e+07	1
1	1	208333	62500	1
1	1	364964	76562500	1
1	1	125000	6.17647e+06
1	1	479167	4.01163e+07
1	1	661765
1	1	24193548
8953.82	1	669643
1028.81	1	535714
1	1	60000
1	1	1
1	1	500000
1	1	114865
853.242	1	328358
1446.13	1	166667
400	1	4597701

## Sheet: Fig. 2H
Tumour bearing liver	Spleen	Normal Colon	Tumours	NTC Normal Colon
0	3	58	16700	211
0	0	91	13700	163
88	134	223	37900	116
0	64	74	22600	99

## Sheet: Fig. 2I
Tumour bearing	Spleen	Normal Colon	Tumours	NTC Normal Colon
1	1	35714.3	54477612	1
1	1	8928.57	36896552	1
1	1	17441.9	40000000	1
1	1	1	6000000	1

## Sheet: Fig. 2K
Placebo Normal	Placebo Tumour	Mutaflor Normal	Mutaflor Tumour	E. coli ATCC 25922	NTC
3.2068	3.25269	0.1	7.73847	0.1	0.1
3.52117	2.00838	0.1	4.80335
		0.1	3.90553
		8.71639	8.72574
		8.02901	8.35239
		3.34383	8.80617

## Sheet: Fig 3B
Fig. 3B	Time	WT					APC
	3h	3200	2800	1900	3100	800	2400000	600	1000	20000	600
	7h	1400	600	1400	1800	11500	540000	1400	1260000	70000	20000000
	24h	0	0	0	200	600	12666.7	1800	51000	33000	4400
	48	0	0	0	0	0	200000	38000	4200	8700	5300
	72h	0	0	0	0	0	10200	40000	3800	3200	7400

## Sheet: Fig 3D
Fig. 3D
	EcNc AroG*						sc101* MenF						sc101* Mbti						sc101* Irp9						sc101* EntC						sc101* pchA+pchB						ColE1 Irp9						ColE1 EntC						ColE1 MenF
	0	0	0	0	0	0	9.3441	9.2745	9.055	9.031	8.8679	8.845	9.8536	9.7256	10.4259	10.144	10.6282	10.5145	12.5904	12.438	12.1777	12.0836	12.77	12.728	7.12	7.05	6.9577	6.8201	6.9287	6.878	3.279	3.3015	3.279	3.366	3.1205	3.1205	12.14	12.069	11.185	11.106	11.844	11.7723	14.45	14.813	14.762	15.03	13.44	13.74	12.1198
Fig. 3E
	EcN			EcNc ATT
empty vector	0	0	0	0	0	0
sc101* Irp9	6.92	7.24	7.095	19.2441	19.5337	19.2745
ColE1 EntC	13.035	16.8477	16.7897	20.91	21.2858	19.4179
[truncated: 11 more columns]

[truncated: 10 more sheets: Fig 3F-G, Fig 4B-C, Fig4 E-G, Fig. S5C, Fig. S6A, Fig. S6B, Fig. S7, Fig S8 A-C, Fig. S9A-B, Fig. S10B]
